# Supplementary material for: How Does Vaccination against SARS-CoV-2 Affect Hospitalized Patients with COVID-19?
Source: J Clin Med. 2022 Jul 5;11(13):3905. doi: 10.3390/jcm11133905 (PMC9267443; doi:10.3390/jcm11133905)
Supplement: Supplementary file 1 [file jcm-11-03905-s001.zip]

Archive with 1 entries (1 files):
- jcm-1779624-supplementary.pdf
